# Supplementary material for: Resistance to insect growth regulators and age-stage, two-sex life table in Musca domestica from different dairy facilities
Source: PLoS One. 2021 Apr 8;16(4):e0248693. doi: 10.1371/journal.pone.0248693 (PMC8031857; doi:10.1371/journal.pone.0248693)
Supplement: S1 File — (XLSX) [file pone.0248693.s001.xlsx]

## Sheet: Life table data
S1 Life table of Musca domestica population collected from Dirab, Saudi Arabia
Individual No.	Sex	Egg (days)	Larvae (days)	Pupae (days)	Adult longevity (days)	Daily fencudity
						1	2	3	4	5	6	7	8	9	10	11	12	13	14	15	16	17	18	19	20	21	22	23	24	25	26	27	28	29	30	31	32	33	34	35	36	37	38	39	40
1	F	1	7	6	34	0	0	0	0	0	97	0	102	0	69	69	34	110	0	72	0	74	0	73	81	0	0	28	0	0	92	0	74	0	0	0	56	38	74	D
2	F	1	7	6	16	0	0	0	0	0	64	0	0	0	69	0	0	0	0	140	0	D
3	F	1	7	6	7	0	0	0	0	0	11	0	D
4	F	1	7	6	29	0	0	0	0	0	0	23	0	53	0	18	0	0	10	31	24	42	0	16	0	42	0	0	25	0	5	0	0	0	D
5	F	1	7	6	25	0	0	0	0	0	92	0	52	0	0	110	0	77	103	0	95	0	0	70	0	121	0	0	72	0	D
6	F	1	7	6	15	0	0	0	0	0	44	0	0	0	0	61	0	0	0	0	D
7	F	1	8	5	19	0	0	0	0	0	0	0	0	0	0	5	0	0	0	0	0	0	0	0	D
8	F	1	8	4	30	0	0	0	0	93	0	114	0	97	0	20	100	0	0	108	61	0	0	65	0	0	0	0	0	0	0	66	0	59	69	D
9	F	1	8	4	40	0	0	0	0	0	0	0	64	70	0	84	0	76	0	122	0	12	84	0	0	26	0	26	87	0	39	90	0	21	0	0	66	0	4	0	66	0	0	0	0	D
10	F	1	8	6	36	0	0	0	0	0	98	0	0	73	0	0	102	0	0	0	70	0	74	0	0	82	0	16	0	0	99	0	0	0	0	0	0	0	0	0	0	D
11	F	1	8	6	12	0	0	0	0	0	0	0	0	49	0	0	0	D
12	F	1	8	6	7	0	0	0	0	0	0	0	D
13	F	1	8	6	8	0	0	0	0	55	0	28	0	D
14	F	1	8	6	20	0	0	0	0	0	0	65	8	0	66	0	0	0	0	0	0	0	0	33	0	D
15	F	1	8	6	24	0	0	0	0	0	0	4	96	0	111	0	0	56	0	0	77	0	0	0	0	108	0	62	D
16	F	1	8	6	17	0	0	0	0	0	0	0	12	0	0	0	0	0	0	0	0	0	D
17	F	1	8	6	1	0	D
18	F	1	8	6	3	0	0	3	D
19	F	1	8	6	11	0	0	0	0	0	0	0	0	0	0	0	D
20	F	1	8	6	2	0	0	D
21	F	1	8	6	5	0	0	0	0	0	D
22	F	1	8	6	30	0	0	11	0	0	0	0	43	0	0	0	0	0	0	0	0	0	0	0	0	7	62	0	0	0	0	0	0	0	0	D
23	F	1	8	6	25	0	0	0	0	0	101	0	94	0	0	92	0	102	0	83	0	0	0	55	0	17	18	0	26	44	D
24	F	1	8	6	25	0	0	0	66	0	0	78	0	0	11	0	0	0	0	54	48	65	0	57	0	9	0	0	37	0	D
25	F	1	8	6	15	0	0	0	0	0	0	112	0	83	31	58	0	95	0	40	D
26	M	1	7	6	34
27	M	1	8	5	15
28	M	1	8	5	11
29	M	1	8	5	19
30	M	1	8	5	38
31	M	1	8	5	33
32	M	1	9	4	19
33	M	1	9	5	24
34	M	1	9	6	38
35	M	1	8	4	13
36	M	1	8	6	14
37	M	1	8	6	37
38	M	1	8	6	8
39	M	1	8	6	14
40	M	1	8	6	34
41	M	1	8	6	8
42	M	1	8	6	1
43	M	1	8	6	4
44	M	1	8	6	11
45	M	1	8	6	2
46	M	1	8	6	5
47	M	1	8	6	9
48	M	1	8	6	25
49	M	1	8	6	25
50	M	1	7	5	15
51	N	1	7	D
52	N	1	7	D
53	N	1	7	D
54	N	1	7	D
55	N	1	8	D
56	N	1	8	D
57	N	1	8	D
58	N	1	8	D
59	N	1	8	D
60	N	1	8	D
61	N	1	8	D
62	N	1	8	D
63	N	1	8	D
64	N	1	8	D
65	N	1	8	D
66	N	1	8	D
67	N	1	8	D
68	N	1	8	D
69	N	1	8	D
70	N	1	8	D
71	N	1	8	D
72	N	1	8	D
73	N	1	8	D
74	N	1	8	D
75	N	1	8	D
76	N	1	8	D
77	N	1	8	D
78	N	1	8	D
79	N	1	8	D
80	N	1	8	D
81	N	D
82	N	D
83	N	D
84	N	D
85	N	D
86	N	D
87	N	D
88	N	D
89	N	D
90	N	D
91	N	D
92	N	D
93	N	D
94	N	D
95	N	D
96	N	D
97	N	D
98	N	D
99	N	D
100	N	D

## Sheet: Sxj
	Age-stage survival rate, Dirab
Age	Egg	Larva	Pupa	Female	Male
0	1	0
1	0	1
2		0.8
3		0.8
4		0.8
5		0.8
6		0.8
7		0.8	0
8		0.68	0.12
9		0.03	0.77
10		0	0.8
11			0.8
12			0.8	0	0
13			0.76	0.02	0.02
14			0.62	0.09	0.09
15			0.31	0.25	0.24
16			0.26	0.24	0.24
17			0.26	0.23	0.23
18			0	0.22	0.23
19				0.22	0.22
20				0.21	0.21
21				0.2	0.21
22				0.19	0.21
23				0.18	0.19
24				0.18	0.18
25				0.18	0.17
26				0.17	0.15
27				0.16	0.15
28				0.16	0.14
29				0.15	0.11
30				0.13	0.11
31				0.13	0.11
32				0.12	0.11
33				0.11	0.09
34				0.11	0.09
35				0.1	0.09
36				0.1	0.09
37				0.1	0.09
38				0.1	0.09
39				0.08	0.08
40				0.06	0.06
41				0.06	0.06
42				0.06	0.06
43				0.04	0.06
44				0.04	0.06
45				0.03	0.06
46				0.03	0.06
47				0.03	0.05
48				0.02	0.04
49				0.02	0.03
50				0.02	0.03
51				0.01	0.03
52				0.01	0.01
53				0	0.01
54					0

## Sheet: lxmx
	Age-specific survival, fecundity and maternity, Dirab
Age	lx	fx	mx	lxmx
0	1	0	0	0
1	1	0	0	0
2	0.8	0	0	0
3	0.8	0	0	0
4	0.8	0	0	0
5	0.8	0	0	0
6	0.8	0	0	0
7	0.8	0	0	0
8	0.8	0	0	0
9	0.8	0	0	0
10	0.8	0	0	0
11	0.8	0	0	0
12	0.8	0	0	0
13	0.8	0	0	0
14	0.8	0	0	0
15	0.8	0	0	0
16	0.74	0	0	0
17	0.72	4.52174	1.44444	1.04
18	0.45	3	1.46667	0.66
19	0.44	21.6818	10.8409	4.77
20	0.42	13.619	6.80952	2.86
21	0.41	30.4	14.8293	6.08
22	0.4	16.1053	7.65	3.06
23	0.37	24.8333	12.0811	4.47
24	0.36	32.3333	16.1667	5.82
25	0.35	14.4444	7.42857	2.6
26	0.32	17	9.03125	2.89
27	0.31	37.25	19.2258	5.96
28	0.3	19	10.1333	3.04
29	0.26	20.5333	11.8462	3.08
30	0.24	30.3846	16.4583	3.95
31	0.24	10	5.41667	1.3
32	0.23	19.4167	10.1304	2.33
33	0.2	22.9091	12.6	2.52
34	0.2	14.8182	8.15	1.63
35	0.19	24.9	13.1053	2.49
36	0.19	19.5	10.2632	1.95
37	0.19	17.5	9.21053	1.75
38	0.19	10.2	5.36842	1.02
39	0.16	37.125	18.5625	2.97
40	0.12	16.5	8.25	0.99
41	0.12	25.6667	12.8333	1.54
42	0.12	11.5	5.75	0.69
43	0.1	0	0	0
44	0.1	0	0	0
45	0.09	40.6667	13.5556	1.22
46	0.09	12.6667	4.22222	0.38
47	0.08	26	9.75	0.78
48	0.06	0	0	0
49	0.05	33	13.2	0.66
50	0.05	0	0	0
51	0.04	0	0	0
52	0.02	0	0	0
53	0.01	0	0	0
54	0	0	0	0

## Sheet: Exj
	Life expectency, Dirab
Age	Egg	Larva	Pupa	Female	Male
0	22.13	0
1	0	21.13
2		25.1625
3		24.1625
4		23.1625
5		22.1625
6		21.1625
7		20.1625	0
8		19.1625	19.1625
9		18.1625	18.1625
10		0	17.1625
11			16.1625
12			15.1625	0	0
13			13.8655	19.8	19.8108
14			11.5242	18.8	18.8108
15			3.24328	17.8	17.8108
16			2	17.5	17.5417
17			1	17.2174	17.2609
18			0	16.9545	16.2609
19				15.9545	15.9545
20				15.6667	15.6667
21				15.4	14.6667
22				15.1579	13.6667
23				14.9444	14
24				13.9444	13.7222
25				12.9444	13.4706
26				12.6471	14.1333
27				12.375	13.1333
28				11.375	13
29				11.0667	15.2727
30				11.6154	14.2727
31				10.6154	13.2727
32				10.4167	12.2727
33				10.2727	13.7778
34				9.27273	12.7778
35				9.1	11.7778
36				8.1	10.7778
37				7.1	9.77778
38				6.1	8.77778
39				6.375	8.75
40				7.16667	10.3333
41				6.16667	9.33333
42				5.16667	8.33333
43				6.25	7.33333
44				5.25	6.33333
45				5.66667	5.33333
46				4.66667	4.33333
47				3.66667	4
48				4	3.75
49				3	3.66667
50				2	2.66667
51				2	1.66667
52				1	2
53				0	1
54					0

## Sheet: Vxj
	Reproductive values, Dirab population
Age	Egg	Larva	Pupa	Female
0	1.17993	0
1	0	1.39224
2		2.05344
3		2.42292
4		2.85889
5		3.3733
6		3.98026
7		4.69645	0
8		5.54149	5.54149
9		6.53859	6.53859
10		0	7.7151
11			9.1033
12			10.7413	0
13			12.2738	40.5568
14			12.3495	47.8543
15			0	56.4649
16				69.4008
17				85.4487
18				99.8288
19				114.252
20				114.427
21				124.894
22				117.365
23				126.118
24				119.509
25				102.861
26				110.463
27				117.173
28				94.3033
29				94.7763
30				101.079
31				83.4146
32				93.8431
33				95.8016
34				86.0083
35				92.3996
36				79.645
37				70.9671
38				63.0876
39				78.0048
40				64.3139
41				56.4172
42				36.2836
43				43.8644
44				51.7571
45				81.4266
46				48.094
47				41.8018
48				27.9677
49				33
50				0
51
52
53
54
