# Supplementary material for: Resistance to insect growth regulators and age-stage, two-sex life table in Musca domestica from different dairy facilities
Source: PLoS One. 2021 Apr 8;16(4):e0248693. doi: 10.1371/journal.pone.0248693 (PMC8031857; doi:10.1371/journal.pone.0248693)
Supplement: S2 File — (XLSX) [file pone.0248693.s002.xlsx]

## Sheet: Life table data
S2 Life table of Musca domestica population collected from Masanie, Saudi Arabia
Individual No.	Sex	Egg (days)	Larvae (days)	Pupae (days)	Adult longevity (days)	Daily fencudity
						1	2	3	4	5	6	7	8	9	10	11	12	13	14	15	16	17	18	19	20	21	22	23	24	25	26	27	28	29	30	31	32	33	34	35	36	37	38	39	40
1	F	1	8	6	23	0	0	0	0	0	0	0	0	95	0	45	0	0	0	0	0	59	0	0	0	0	0	15	D
2	F	1	8	6	38	0	0	0	0	0	0	0	0	0	104	95	0	11	0	92	0	47	96	0	86	0	0	0	31	52	0	18	0	25	0	34	0	0	62	0	61	0	0	D
3	F	1	8	6	27	0	0	0	0	0	0	0	0	6	122	54	37	0	0	53	0	0	31	0	0	79	55	108	0	0	59	0	D
4	F	1	8	6	35	0	0	0	0	0	0	100	53	25	77	0	38	0	81	0	56	0	71	0	0	0	29	0	0	48	0	0	0	0	0	0	0	0	0	0	D
5	F	1	8	6	28	0	0	0	0	0	0	94	0	0	55	0	73	64	0	69	0	0	55	0	46	0	0	0	35	39	0	0	83	D
6	F	1	8	6	14	0	0	0	0	0	0	0	0	39	77	70	0	0	0	D
7	F	1	8	6	21	0	0	0	0	0	0	0	0	0	0	0	0	0	0	65	0	0	0	0	0	0	D
8	F	1	8	6	35	0	0	0	0	0	0	0	0	30	0	0	0	0	0	63	0	0	62	0	53	0	33	46	0	19	44	0	0	0	0	0	0	0	0	0	D
9	F	1	8	6	29	0	0	0	0	0	0	0	0	47	0	0	0	30	0	0	60	0	0	0	0	0	71	0	68	0	0	0	0	0	D
10	F	1	8	6	21	0	0	0	0	0	0	0	0	0	0	0	0	67	0	57	0	0	0	80	0	48	D
11	F	1	8	6	1	0	D
12	M	1	8	4	20
13	M	1	8	5	41
14	M	1	8	6	22
15	M	1	8	6	35
16	M	1	8	6	12
17	M	1	8	6	17
18	M	1	8	6	26
19	M	1	8	6	26
20	M	1	8	6	23
21	M	1	8	6	37
22	M	1	8	6	38
23	M	1	8	6	1
24	M	1	8	6	1
25	M	1	8	7	1
26	M	1	8	7	1
27	M	1	8	7	1
28	N	1	8	D
29	N	1	8	D
30	N	1	8	D
31	N	1	8	D
32	N	1	8	D
33	N	1	8	D
34	N	1	8	D
35	N	1	8	D
36	N	1	8	D
37	N	1	8	D
38	N	1	8	D
39	N	1	8	D
40	N	1	8	D
41	N	1	8	D
42	N	1	8	D
43	N	1	8	D
44	N	1	8	D
45	N	1	8	D
46	N	1	8	D
47	N	1	8	D
48	N	1	8	D
49	N	1	8	D
50	N	1	8	D
51	N	1	8	D
52	N	1	8	D
53	N	1	8	D
54	N	1	8	D
55	N	1	8	D
56	N	1	8	D
57	N	1	8	D
58	N	1	8	D
59	N	1	8	D
60	N	1	8	D
61	N	1	8	D
62	N	1	8	D
63	N	1	8	D
64	N	1	8	D
65	N	1	8	D
66	N	1	8	D
67	N	1	8	D
68	N	1	8	D
69	N	1	8	D
70	N	1	8	D
71	N	1	8	D
72	N	1	8	D
73	N	1	8	D
74	N	1	8	D
75	N	1	8	D
76	N	1	8	D
77	N	1	8	D
78	N	1	8	D
79	N	1	8	D
80	N	1	8	D
81	N	1	8	D
82	N	1	9	D
83	N	1	9	D
84	N	1	9	D
85	N	1	9	D
86	N	1	9	D
87	N	1	9	D
88	N	1	9	D
89	N	1	9	D
90	N	D
91	N	D
92	N	D
93	N	D
94	N	D
95	N	D
96	N	D
97	N	D
98	N	D
99	N	D
100	N	D

## Sheet: Sxj
	Age-stage specific survival rate, Al-Masanie population
Age	Egg	Larva	Pupa	Female	Male
0	1	0
1	0	1
2		0.89
3		0.89
4		0.89
5		0.89
6		0.89
7		0.89
8		0.89	0
9		0.08	0.81
10		0	0.89
11			0.89
12			0.89		0
13			0.88		0.01
14			0.87	0	0.02
15			0.65	0.11	0.13
16			0.62	0.1	0.14
17			0.62	0.1	0.11
18			0.08	0.1	0.11
19			0.08	0.1	0.11
20			0	0.1	0.11
21				0.1	0.11
22				0.1	0.11
23				0.1	0.11
24				0.1	0.11
25				0.1	0.11
26				0.1	0.11
27				0.1	0.1
28				0.1	0.1
29				0.09	0.1
30				0.09	0.1
31				0.09	0.1
32				0.09	0.09
33				0.09	0.08
34				0.09	0.08
35				0.09	0.08
36				0.07	0.08
37				0.07	0.07
38				0.06	0.06
39				0.06	0.06
40				0.06	0.06
41				0.06	0.04
42				0.05	0.04
43				0.04	0.04
44				0.03	0.04
45				0.03	0.04
46				0.03	0.04
47				0.03	0.04
48				0.03	0.04
49				0.03	0.04
50				0.01	0.03
51				0.01	0.03
52				0.01	0.02
53				0	0.01
54					0.01
55					0

## Sheet: lxmx
	Age-specific survival, fecundity and maternity, Al-Masanie population
Age	lx	fx	mx	lxmx
0	1
1	1
2	0.89
3	0.89
4	0.89
5	0.89
6	0.89
7	0.89
8	0.89
9	0.89
10	0.89
11	0.89
12	0.89
13	0.89
14	0.89
15	0.89
16	0.86
17	0.83
18	0.29
19	0.29
20	0.21	0	0	0
21	0.21	19.4	9.2381	1.94
22	0.21	5.3	2.52381	0.53
23	0.21	24.2	11.5238	2.42
24	0.21	43.5	20.7143	4.35
25	0.21	26.4	12.5714	2.64
26	0.21	14.8	7.04762	1.48
27	0.2	17.2	8.6	1.72
28	0.2	8.1	4.05	0.81
29	0.19	44.3333	21	3.99
30	0.19	12.8889	6.10526	1.16
31	0.19	11.7778	5.57895	1.06
32	0.18	35	17.5	3.15
33	0.17	8.88889	4.70588	0.8
34	0.17	20.5556	10.8824	1.85
35	0.17	14.1111	7.47059	1.27
36	0.15	26.8571	12.5333	1.88
37	0.14	24.1429	12.0714	1.69
38	0.12	22.3333	11.1667	1.34
39	0.12	26.3333	13.1667	1.58
40	0.12	17.1667	8.58333	1.03
41	0.1	3	1.8	0.18
42	0.09	16.6	9.22222	0.83
43	0.08	6.25	3.125	0.25
44	0.07	0	0	0
45	0.07	11.3333	4.85714	0.34
46	0.07	0	0	0
47	0.07	0	0	0
48	0.07	20.6667	8.85714	0.62
49	0.07	0	0	0
50	0.04	61	15.25	0.61
51	0.04	0	0	0
52	0.03
53	0.01
54	0.01
55	0

## Sheet: Exj
	Life expectency, Al-Masanie population
Age	Egg	Larva	Pupa	Female	Male
0	21.33	0
1	0	20.33
2		21.7191
3		20.7191
4		19.7191
5		18.7191
6		17.7191
7		16.7191
8		15.7191	0
9		14.7191	14.7191
10		0	13.7191
11			12.7191
12			11.7191		0
13			10.6104		20.2857
14			9.49918	0	19.2857
15			4.0967	24.7273	18.2857
16			2.25806	26.1	20.4286
17			1.25806	25.1	24.7273
18			2	24.1	23.7273
19			1	23.1	22.7273
20			0	22.1	21.7273
21				21.1	20.7273
22				20.1	19.7273
23				19.1	18.7273
24				18.1	17.7273
25				17.1	16.7273
26				16.1	15.7273
27				15.1	16.2
28				14.1	15.2
29				14.5556	14.2
30				13.5556	13.2
31				12.5556	12.2
32				11.5556	12.4444
33				10.5556	12.875
34				9.55556	11.875
35				8.55556	10.875
36				9.71429	9.875
37				8.71429	10.1429
38				9	10.6667
39				8	9.66667
40				7	8.66667
41				6	11.5
42				6	10.5
43				6.25	9.5
44				7	8.5
45				6	7.5
46				5	6.5
47				4	5.5
48				3	4.5
49				2	3.5
50				3	3.33333
51				2	2.33333
52				1	2
53				0	2
54					1
55					0

## Sheet: Vxj
	Reproductive values, Al-Masanie population
Age	Egg	Larva	Pupa	Female
0	1.13308	0
1	0	1.28388
2		1.63455
3		1.85208
4		2.09856
5		2.37785
6		2.6943
7		3.05288
8		3.45917	0
9		3.91953	3.91953
10		0	4.44116
11			5.03221
12			5.70192
13			6.53418
14			7.48888	0
15			0	67.1128
16				83.649
17				94.7814
18				107.395
19				121.688
20				137.883
21				156.233
22				155.043
23				169.672
24				164.832
25				137.479
26				125.862
27				125.843
28				123.102
29				144.785
30				113.821
31				114.364
32				116.239
33				92.0509
34				94.2296
35				83.4789
36				101.057
37				84.0743
38				79.2254
39				64.4635
40				43.2047
41				29.5033
42				36.0366
43				27.5291
44				32.148
45				36.4264
46				28.4326
47				32.2165
48				36.5041
49				17.9451
50				61
51				0
