# Supplementary material for: Resistance to insect growth regulators and age-stage, two-sex life table in Musca domestica from different dairy facilities
Source: PLoS One. 2021 Apr 8;16(4):e0248693. doi: 10.1371/journal.pone.0248693 (PMC8031857; doi:10.1371/journal.pone.0248693)
Supplement: S3 File — (XLSX) [file pone.0248693.s003.xlsx]

## Sheet: Life table data
S3 Life table of Musca domestica population collected from Al-Washlah, Saudi Arabia
Individual No.	Sex	Egg (days)	Larvae (days)	Pupae (days)	Adult longevity (days)	Daily fencudity
						1	2	3	4	5	6	7	8	9	10	11	12	13	14	15	16	17	18	19	20	21	22	23	24	25	26	27	28	29	30	31	32	33	34	35	36	37	38	39	40	41	42	43	44
1	F	1	7	6	17	0	0	0	0	0	0	0	0	0	0	0	0	33	0	138	0	0	D
2	F	1	7	6	43	0	0	0	0	0	0	0	85	0	0	0	0	78	0	0	26	0	101	18	0	0	0	0	111	0	0	59	92	0	81	39	0	36	0	0	0	0	0	0	0	0	0	0	D
3	F	1	7	6	26	0	0	0	0	0	0	0	37	48	0	0	0	0	48	0	0	58	0	83	0	0	0	90	0	0	0	D
4	F	1	8	5	43	0	0	0	0	0	0	0	0	0	0	0	0	60	0	0	55	0	0	48	0	0	0	0	0	113	0	0	0	0	0	57	0	0	0	66	0	0	30	0	0	0	0	0	D
5	F	1	8	5	15	0	0	0	0	0	0	72	0	73	0	0	82	0	86	0	D
6	F	1	8	5	15	0	0	0	0	0	0	41	0	0	102	0	101	0	0	0	D
7	F	1	8	5	8	0	0	0	0	0	0	0	0	D
8	F	1	8	5	40	0	0	0	0	0	0	0	0	0	0	0	85	0	111	70	0	112	0	0	57	0	104	0	0	0	0	33	0	0	0	0	0	19	0	0	0	0	0	0	0	D
9	F	1	8	5	35	0	0	0	0	0	0	0	0	0	101	0	0	0	0	0	0	0	0	0	72	0	0	80	0	0	0	0	66	0	94	0	0	0	0	53	D
10	F	1	8	6	1	0	D
11	F	1	8	6	1	0	D
12	F	1	8	6	1	0	D
13	F	1	8	6	1	0	D
14	F	1	8	6	1	0	D
15	F	1	8	6	1	0	D
16	F	1	8	6	1	0	D
17	F	1	8	6	1	0	D
18	F	1	8	6	1	0	D
19	F	1	8	6	1	0	D
20	F	1	6	4	1	0	D
21	M	1	7	6	17
22	M	1	7	6	43
23	M	1	7	6	19
24	M	1	8	5	40
25	M	1	8	5	25
26	M	1	8	6	15
27	M	1	8	6	35
28	M	1	8	6	28
29	M	1	8	6	14
30	M	1	8	6	27
31	M	1	8	6	27
32	M	1	6	4	27
33	M	1	6	4	27
34	N	1	8	D
35	N	1	6	D
36	N	1	6	D
37	N	1	6	D
38	N	1	6	D
39	N	1	6	D
40	N	1	6	D
41	N	1	6	D
42	N	1	6	D
43	N	1	6	D
44	N	1	6	D
45	N	1	6	D
46	N	1	6	D
47	N	1	6	D
48	N	1	6	D
49	N	1	6	D
50	N	1	6	D
51	N	1	6	D
52	N	1	6	D
53	N	1	6	D
54	N	1	6	D
55	N	1	6	D
56	N	1	6	D
57	N	1	6	D
58	N	1	6	D
59	N	1	6	D
60	N	1	6	D
61	N	1	6	D
62	N	1	6	D
63	N	1	6	D
64	N	1	6	D
65	N	1	6	D
66	N	1	6	D
67	N	1	6	D
68	N	1	6	D
69	N	1	6	D
70	N	1	6	D
71	N	D
72	N	D
73	N	D
74	N	D
75	N	D
76	N	D
77	N	D
78	N	D
79	N	D
80	N	D
81	N	D
82	N	D
83	N	D
84	N	D
85	N	D
86	N	D
87	N	D
88	N	D
89	N	D
90	N	D
91	N	D
92	N	D
93	N	D
94	N	D
95	N	D
96	N	D
97	N	D
98	N	D
99	N	D
100	N	D

## Sheet: Sxj
	Age-stage specific survival rate, Al-Washlah population
Age	Egg	Larva	Pupa	Female	Male
0	1	0
1	0	1
2		0.7
3		0.7
4		0.7
5		0.7
6		0.7	0
7		0.31	0.39
8		0.25	0.45
9		0	0.7
10			0.7	0	0
11			0.67	0.01	0.02
12			0.67	0	0.02
13			0.67	0	0.02
14			0.17	0.09	0.07
15			0.01	0.19	0.13
16			0.01	0.09	0.13
17			0.01	0.09	0.13
18			0	0.09	0.13
19				0.09	0.13
20				0.09	0.13
21				0.09	0.13
22				0.08	0.13
23				0.08	0.13
24				0.08	0.13
25				0.08	0.13
26				0.08	0.13
27				0.08	0.13
28				0.08	0.13
29				0.06	0.12
30				0.06	0.11
31				0.05	0.1
32				0.05	0.1
33				0.05	0.09
34				0.05	0.09
35				0.05	0.09
36				0.05	0.09
37				0.05	0.09
38				0.05	0.07
39				0.05	0.06
40				0.04	0.06
41				0.04	0.06
42				0.04	0.04
43				0.04	0.03
44				0.04	0.03
45				0.04	0.03
46				0.04	0.03
47				0.04	0.03
48				0.04	0.03
49				0.03	0.03
50				0.03	0.02
51				0.03	0.02
52				0.03	0.02
53				0.03	0.02
54				0.02	0.01
55				0.02	0.01
56				0.02	0.01
57				0	0

## Sheet: lxmx
	Age-specific survival, fecundity and maternity, Al-Washlah population
Age	lx	fx	mx	lxmx
0	1
1	1
2	0.7
3	0.7
4	0.7
5	0.7
6	0.7
7	0.7
8	0.7
9	0.7
10	0.7
11	0.7
12	0.69
13	0.69
14	0.33
15	0.33
16	0.23
17	0.23
18	0.22
19	0.22	0	0	0
20	0.22	12.5556	5.13636	1.13
21	0.22	13.5556	5.54545	1.22
22	0.21	15.125	5.7619	1.21
23	0.21	25.375	9.66667	2.03
24	0.21	0	0	0
25	0.21	33.5	12.7619	2.68
26	0.21	21.375	8.14286	1.71
27	0.21	30.625	11.6667	2.45
28	0.21	26	9.90476	2.08
29	0.18	13.5	4.5	0.81
30	0.17	28.3333	10	1.7
31	0.15	20.2	6.73333	1.01
32	0.15	29.8	9.93333	1.49
33	0.14	25.8	9.21429	1.29
34	0.14	0	0	0
35	0.14	20.8	7.42857	1.04
36	0.14	34	12.1429	1.7
37	0.14	22.2	7.92857	1.11
38	0.12	22.6	9.41667	1.13
39	0.11	0	0	0
40	0.1	23	9.2	0.92
41	0.1	39.5	15.8	1.58
42	0.08	0	0	0
43	0.07	43.75	25	1.75
44	0.07	24	13.7143	0.96
45	0.07	0	0	0
46	0.07	13.75	7.85714	0.55
47	0.07	0	0	0
48	0.07	29.75	17	1.19
49	0.06	0	0	0
50	0.05	0	0	0
51	0.05	10	6	0.3
52	0.05	0	0	0
53	0.05
54	0.03
55	0.03
56	0.03
57	0

## Sheet: Exj
	Life expectency, Al-Washlah population
Age	Egg	Larva	Pupa	Female	Male
0	16.48	0
1	0	15.48
2		20.6857
3		19.6857
4		18.6857
5		17.6857
6		16.6857	0
7		15.6857	15.6857
8		14.6857	14.6857
9		0	13.6857
10			12.6857	0	0
11			11.3146	1	29.4615
12			10.3146	0	28.4615
13			9.31458	0	27.4615
14			17.6861	13.7895	26.4615
15			3	12.7895	25.4615
16			2	24.8889	24.4615
17			1	23.8889	23.4615
18			0	22.8889	22.4615
19				21.8889	21.4615
20				20.8889	20.4615
21				19.8889	19.4615
22				21.25	18.4615
23				20.25	17.4615
24				19.25	16.4615
25				18.25	15.4615
26				17.25	14.4615
27				16.25	13.4615
28				15.25	12.4615
29				19	12.4167
30				18	12.4545
31				20.4	12.6
32				19.4	11.6
33				18.4	11.7778
34				17.4	10.7778
35				16.4	9.77778
36				15.4	8.77778
37				14.4	7.77778
38				13.4	8.71429
39				12.4	9
40				14.25	8
41				13.25	7
42				12.25	9
43				11.25	10.6667
44				10.25	9.66667
45				9.25	8.66667
46				8.25	7.66667
47				7.25	6.66667
48				6.25	5.66667
49				7	4.66667
50				6	5.5
51				5	4.5
52				4	3.5
53				3	2.5
54				3	3
55				2	2
56				1	1
57				0	0

## Sheet: Vxj
	Reproductive values, Al-Washlah population
Age	Egg	Larva	Pupa	Female
0	1.12453	0
1	0	1.26456
2		2.03147
3		2.28443
4		2.5689
5		2.8888
6		3.24852	0
7		3.65305	3.65305
8		4.10794	4.10794
9		0	4.61948
10			5.19473
11			6.10316
12			6.86316
13			7.7178	0
14			18.0026	30.6044
15			0	34.4154
16				81.7021
17				91.876
18				103.317
19				116.182
20				130.65
21				132.8
22				150.855
23				152.632
24				143.104
25				160.924
26				143.291
27				137.098
28				119.732
29				140.538
30				142.857
31				154.542
32				151.071
33				136.372
34				124.341
35				139.825
36				133.847
37				112.28
38				101.297
39				88.4972
40				124.397
41				114.023
42				83.8031
43				94.2386
44				56.7758
45				36.8572
46				41.4468
47				31.1457
48				35.0242
49				7.90791
50				8.89264
51				10
52				0
