# Supplementary material for: Resistance to insect growth regulators and age-stage, two-sex life table in Musca domestica from different dairy facilities
Source: PLoS One. 2021 Apr 8;16(4):e0248693. doi: 10.1371/journal.pone.0248693 (PMC8031857; doi:10.1371/journal.pone.0248693)
Supplement: S4 File — (XLSX) [file pone.0248693.s004.xlsx]

## Sheet: Life table data
S4 Life table of Musca domestica population collected from AL-Uraija, Saudi Arabia
Individual No.	Sex	Egg (days)	Larvae (days)	Pupae (days)	Adult longevity (days)	Daily fencudity
						1	2	3	4	5	6	7	8	9	10	11	12	13	14	15	16	17	18	19	20	21	22	23	24	25	26	27	28	29	30	31	32	33	34	35	36	37	38	39	40
1	F	1	4	4	21	0	0	0	15	0	0	0	0	30	78	0	17	0	65	0	70	0	17	0	0	0	D
2	F	1	4	6	23	0	0	0	0	0	0	45	68	0	78	77	83	0	0	88	49	17	0	81	0	0	0	0	D
3	F	1	6	6	19	0	0	0	0	0	104	25	74	0	31	31	0	0	0	39	63	10	33	46	D
4	F	1	6	7	23	0	0	0	100	0	39	135	0	0	0	90	0	0	96	0	78	83	82	0	100	28	0	0	D
5	F	1	6	7	18	0	0	0	18	0	0	83	27	0	0	0	70	0	34	100	0	0	0	D
6	F	1	6	7	26	0	0	0	9	0	75	66	73	63	0	79	0	0	0	0	0	0	71	65	0	0	54	0	15	0	52	D
7	F	1	6	7	12	0	0	0	0	0	0	0	0	0	45	38	33	D
8	F	1	6	7	23	0	0	0	0	0	30	40	47	0	0	96	0	0	94	0	86	0	0	0	0	84	0	0	D
9	F	1	6	7	14	0	0	0	24	0	0	87	0	83	0	54	0	7	0	D
10	F	1	6	7	17	0	0	0	0	0	0	0	0	0	0	0	31	0	0	0	0	56	D
11	F	1	6	7	17	0	0	0	0	49	65	64	81	0	66	0	35	0	53	0	0	0	D
12	F	1	6	7	11	0	0	0	72	0	10	12	0	29	0	75	D
13	F	1	6	7	25	0	0	0	0	42	0	93	0	0	22	0	0	0	132	0	73	0	0	0	0	0	37	0	0	0	D
14	F	1	6	7	17	0	0	0	0	85	75	0	0	0	62	85	89	0	77	0	77	0	D
15	F	1	6	7	27	0	0	0	0	0	0	86	81	52	99	16	0	0	113	0	85	0	0	73	100	0	81	0	0	0	0	35	D
16	F	1	6	7	1	0	D
17	F	1	6	7	1	0	D
18	F	1	6	7	1	0	D
19	F	1	6	7	1	0	D
20	F	1	6	7	1	0	D
21	F	1	6	7	1	0	D
22	M	1	4	6	26
23	M	1	4	6	23
24	M	1	4	6	15
25	M	1	6	6	23
26	M	1	6	6	30
27	M	1	6	6	20
28	M	1	6	6	12
29	M	1	6	6	17
30	M	1	6	6	14
31	M	1	6	7	19
32	M	1	6	7	17
33	M	1	6	7	9
34	M	1	6	7	22
35	M	1	6	7	19
36	M	1	6	7	7
37	M	1	6	7	30
38	M	1	6	7	20
39	M	1	6	7	12
40	M	1	6	7	17
41	M	1	6	7	9
42	M	1	6	7	22
43	M	1	6	7	19
44	M	1	6	7	7
45	M	1	6	7	1
46	M	1	6	7	1
47	M	1	6	7	1
48	M	1	6	7	1
49	M	1	6	7	1
50	M	1	6	7	1
51	M	1	6	7	1
52	M	1	6	7	1
53	M	1	6	7	1
54	M	1	6	7	1
55	M	1	6	7	1
56	M	1	6	7	1
57	M	1	6	7	1
58	M	1	6	7	1
59	M	1	6	7	1
60	M	1	6	7	1
61	M	1	6	7	1
62	M	1	6	7	1
63	M	1	6	7	1
64	M	1	6	7	1
65	M	1	6	7	1
66	M	1	6	7	1
67	M	1	6	7	1
68	M	1	6	7	1
69	M	1	6	7	1
70	M	1	6	7	1
71	N	1	6	D
72	N	1	6	D
73	N	1	6	D
74	N	1	6	D
75	N	1	6	D
76	N	1	6	D
77	N	1	6	D
78	N	1	6	D
79	N	1	6	D
80	N	1	6	D
81	N	1	6	D
82	N	1	6	D
83	N	1	6	D
84	N	1	6	D
85	N	1	6	D
86	N	1	6	D
87	N	1	6	D
88	N	1	6	D
89	N	1	6	D
90	N	1	6	D
91	N	1	6	D
92	N	1	6	D
93	N	1	6	D
94	N	1	6	D
95	N	1	6	D
96	N	1	6	D
97	N	1	6	D
98	N	1	6	D
99	N	1	6	D
100	N	1	6	D

## Sheet: Sxj
	Age-stage specific survival rate, Al-Uraija population
Age	Egg	Larva	Pupa	Female	Male
0	1	0
1	0	1
2		1
3		1
4		1	0
5		0.95	0.05
6		0.95	0.05
7		0	1
8			1	0
9			0.99	0.01
10			0.99	0.01	0
11			0.95	0.02	0.03
12			0.95	0.02	0.03
13			0.88	0.03	0.09
14			0	0.21	0.49
15				0.15	0.23
16				0.15	0.23
17				0.15	0.23
18				0.15	0.23
19				0.15	0.23
20				0.15	0.23
21				0.15	0.21
22				0.15	0.21
23				0.15	0.19
24				0.15	0.19
25				0.14	0.18
26				0.13	0.16
27				0.13	0.15
28				0.12	0.15
29				0.12	0.15
30				0.11	0.14
31				0.08	0.12
32				0.06	0.12
33				0.06	0.08
34				0.05	0.06
35				0.05	0.06
36				0.05	0.03
37				0.03	0.02
38				0.03	0.02
39				0.02	0.02
40				0.01	0.02
41				0	0.02
42					0.02
43					0.01
44					0

## Sheet: lxmx
	Age-specific survival, fecundity and maternity, Al-Uraija population
Age	lx	fx	mx	lxmx
0	1
1	1
2	1
3	1
4	1
5	1
6	1
7	1
8	1
9	1
10	1
11	1	0	0	0
12	1	7.5	0.15	0.15
13	1	0	0	0
14	0.7	0	0	0
15	0.38	0	0	0
16	0.38	0	0	0
17	0.38	19.8667	7.84211	2.98
18	0.38	28.4	11.2105	4.26
19	0.38	21.2667	8.39474	3.19
20	0.38	55.6667	21.9737	8.35
21	0.36	25.7333	10.7222	3.86
22	0.36	27.0667	11.2778	4.06
23	0.34	21.6667	9.55882	3.25
24	0.34	40.2	17.7353	6.03
25	0.32	24.7143	10.8125	3.46
26	0.29	5.61538	2.51724	0.73
27	0.28	50.3846	23.3929	6.55
28	0.27	13.5833	6.03704	1.63
29	0.27	40.8333	18.1481	4.9
30	0.25	15.6364	6.88	1.72
31	0.2	24.875	9.95	1.99
32	0.18	23	7.66667	1.38
33	0.14	33.3333	14.2857	2
34	0.11	22.4	10.1818	1.12
35	0.11	34.4	15.6364	1.72
36	0.08	0	0	0
37	0.05	5	3	0.15
38	0.05	0	0	0
39	0.04	26	13	0.52
40	0.03	35	11.6667	0.35
41	0.02	0	0	0
42	0.02
43	0.01
44	0

## Sheet: Exj
Life expectency, Al-Uraija population
Age	Egg	Larva	Pupa	Female	Male
0	21.1	0
1	0	20.1
2		19.1
3		18.1
4		17.1	0
5		16.1	16.1
6		15.1	15.1
7		0	14.1
8			13.1	0
9			12.0322	18.8095
10			11.0322	17.8095	0
11			9.91228	16.8095	11.5714
12			8.91228	15.8095	10.5714
13			7.72078	14.8095	9.57143
14			0	13.8095	8.57143
15				17.9333	16.1304
16				16.9333	15.1304
17				15.9333	14.1304
18				14.9333	13.1304
19				13.9333	12.1304
20				12.9333	11.1304
21				11.9333	11.0952
22				10.9333	10.0952
23				9.93333	10.0526
24				8.93333	9.05263
25				8.5	8.5
26				8.07692	8.4375
27				7.07692	7.93333
28				6.58333	6.93333
29				5.58333	5.93333
30				5	5.28571
31				5.5	5
32				6	4
33				5	4.5
34				4.8	4.66667
35				3.8	3.66667
36				2.8	5.33333
37				3	6.5
38				2	5.5
39				1.5	4.5
40				1	3.5
41				0	2.5
42					1.5
43					1
44					0

## Sheet: Vxj
	Reproductive values, Al-Uraija population
Age	Egg	Larva	Pupa	Female
0	1.1935	0
1	0	1.42444
2		1.70006
3		2.02902
4		2.42164	0
5		2.89022	2.89022
6		3.44947	3.44947
7		0	4.11694
8			4.91356	0
9			5.60117	31.9168
10			6.68499	38.0927
11			7.83589	45.4635
12			9.35213	54.2606
13			11.4154	55.8087
14			0	66.6076
15				111.295
16				132.83
17				158.532
18				165.497
19				163.625
20				169.905
21				136.343
22				132.012
23				125.252
24				123.629
25				106.685
26				105.357
27				119.042
28				88.7708
29				89.7361
30				63.6713
31				78.8283
32				85.8575
33				75.0203
34				59.704
35				44.5223
36				12.081
37				24.031
38				22.7135
39				40.6628
40				35
41				0
