# Supplementary material for: Resistance to insect growth regulators and age-stage, two-sex life table in Musca domestica from different dairy facilities
Source: PLoS One. 2021 Apr 8;16(4):e0248693. doi: 10.1371/journal.pone.0248693 (PMC8031857; doi:10.1371/journal.pone.0248693)
Supplement: S5 File — (XLSX) [file pone.0248693.s005.xlsx]

## Sheet: Life table data
S5 Life table of Musca domestica population collected from Al-Muzahmiya, Saudi Arabia
Individual No.	Sex	Egg (days)	Larvae (days)	Pupae (days)	Adult longevity (days)	Daily fencudity
						1	2	3	4	5	6	7	8	9	10	11	12	13	14	15	16	17	18	19	20	21	22	23	24	25	26	27	28	29	30	31	32	33	34	35	36	37	38	39	40
1	F	1	5	4	31	0	0	0	0	0	0	92	68	56	0	52	19	73	0	0	0	0	38	45	29	0	66	46	0	21	51	0	0	45	0	0	D
2	F	1	5	4	35	0	0	0	0	0	0	0	0	80	0	58	0	17	54	0	59	0	50	0	29	93	0	0	0	36	0	0	40	0	0	37	25	0	26	0	D
3	F	1	5	7	30	0	0	0	51	0	50	35	0	101	0	0	0	30	0	35	120	0	85	78	0	0	0	56	0	39	0	89	0	18	0	D
4	F	1	5	7	32	0	0	0	16	0	72	27	0	74	0	0	75	0	0	30	0	0	0	58	55	0	0	48	0	47	32	0	11	0	55	0	0	D
5	F	1	5	7	29	0	0	0	0	77	0	0	11	120	0	47	0	0	55	85	0	19	0	0	28	0	39	0	21	0	0	0	0	0	D
6	F	1	6	6	31	0	0	0	0	43	47	0	75	0	0	0	81	0	59	0	40	0	0	58	0	28	0	0	56	0	47	0	26	71	0	48	D
7	F	1	6	6	4	0	0	0	15	D
8	F	1	6	6	32	0	0	0	88	0	17	0	0	6	0	0	0	40	0	33	105	0	81	85	0	26	0	0	90	0	0	0	26	0	0	0	0	D
9	F	1	8	4	28	0	0	0	0	68	0	0	78	61	0	34	56	0	49	0	46	0	61	0	0	0	76	0	0	0	39	0	0	D
10	F	1	8	4	32	0	0	0	78	0	91	0	81	117	22	0	0	0	0	0	0	48	0	56	0	18	0	31	0	0	0	0	0	0	0	0	32	D
11	F	1	8	4	21	0	0	0	62	0	63	0	37	0	0	18	92	0	0	73	0	32	0	0	0	24	D
12	F	1	8	4	7	0	0	0	5	0	28	25	D
13	F	1	8	4	26	0	0	0	30	0	60	14	0	88	0	0	0	0	0	61	56	0	31	87	0	0	0	0	0	0	37	D
14	F	1	8	5	20	0	0	0	0	0	0	0	0	0	0	63	0	0	0	64	0	0	26	41	51	D
15	F	1	8	5	18	0	0	0	0	42	0	69	0	0	0	42	0	66	0	22	65	0	49	D
16	F	1	8	5	32	0	0	0	0	0	40	0	65	71	0	48	101	0	0	40	0	0	45	57	0	25	0	53	0	0	85	0	0	28	76	3	35	D
17	F	1	8	5	11	0	0	0	0	0	0	32	0	73	0	16	D
18	F	1	8	5	32	0	0	0	0	0	44	28	0	0	0	0	0	0	12	0	43	0	65	42	0	0	26	0	12	0	31	22	0	0	91	0	0	D
19	F	1	8	5	14	0	0	0	0	0	53	0	80	58	0	0	0	0	0	D
20	F	1	8	5	24	0	0	0	0	32	59	0	0	33	0	21	0	0	20	0	86	0	0	0	0	0	0	30	0	D
21	F	1	8	5	1	0	D
22	F	1	8	5	1	0	D
23	F	1	8	5	1	0	D
24	F	1	8	5	1	0	D
25	F	1	8	5	1	0	D
26	F	1	8	5	1	0	D
27	F	1	8	5	1	0	D
28	F	1	8	5	1	0	D
29	F	1	8	5	1	0	D
30	M	1	5	2	33
31	M	1	5	2	22
32	M	1	5	2	18
33	M	1	5	4	30
34	M	1	5	7	17
35	M	1	5	7	24
36	M	1	5	7	5
37	M	1	5	7	26
38	M	1	5	7	28
39	M	1	6	6	11
40	M	1	6	6	22
41	M	1	6	6	7
42	M	1	6	6	26
43	M	1	6	6	20
44	M	1	6	6	18
45	M	1	6	6	19
46	M	1	6	6	29
47	M	1	6	6	11
48	M	1	8	4	13
49	M	1	8	4	19
50	M	1	8	4	29
51	M	1	8	4	11
52	M	1	8	5	13
53	M	1	8	5	19
54	M	1	8	5	1
55	M	1	8	5	1
56	M	1	8	5	1
57	M	1	8	5	1
58	M	1	8	5	1
59	M	1	8	5	1
60	M	1	8	5	1
61	M	1	8	5	1
62	M	1	8	5	1
63	M	1	8	5	1
64	M	1	8	5	1
65	M	1	8	5	1
66	N	1	8	D
67	N	1	8	D
68	N	1	8	D
69	N	1	8	D
70	N	1	8	D
71	N	1	8	D
72	N	1	8	D
73	N	1	8	D
74	N	1	8	D
75	N	1	8	D
76	N	1	8	D
77	N	1	8	D
78	N	1	8	D
79	N	1	8	D
80	N	1	8	D
81	N	1	8	D
82	N	1	8	D
83	N	1	8	D
84	N	1	8	D
85	N	1	8	D
86	N	1	8	D
87	N	1	8	D
88	N	1	8	D
89	N	1	8	D
90	N	1	8	D
91	N	1	8	D
92	N	1	8	D
93	N	1	8	D
94	N	1	8	D
95	N	1	8	D
96	N	1	8	D
97	N	1	8	D
98	N	1	8	D
99	N	1	8	D
100	N	1	8	D

## Sheet: Sxj
	Age-stage specific survival rate, Al-Muzahmiya population
Age	Egg	Larva	Pupa	Female	Male
0	1	0
1	0	1
2		1
3		1
4		1
5		1	0
6		0.86	0.14
7		0.74	0.26		0
8		0.74	0.23		0.03
9		0	0.97	0	0.03
10			0.94	0.02	0.04
11			0.94	0.02	0.04
12			0.94	0.02	0.04
13			0.65	0.13	0.22
14			0.35	0.29	0.36
15			0.35	0.2	0.24
16			0.35	0.2	0.24
17			0.35	0.19	0.24
18			0	0.19	0.23
19				0.19	0.23
20				0.18	0.22
21				0.18	0.22
22				0.18	0.22
23				0.18	0.22
24				0.18	0.19
25				0.17	0.19
26				0.17	0.17
27				0.17	0.16
28				0.16	0.16
29				0.16	0.16
30				0.16	0.14
31				0.16	0.13
32				0.15	0.11
33				0.15	0.09
34				0.13	0.09
35				0.13	0.08
36				0.13	0.08
37				0.13	0.07
38				0.12	0.07
39				0.11	0.05
40				0.11	0.04
41				0.09	0.02
42				0.08	0
43				0.07
44				0.06
45				0.02
46				0

## Sheet: lxmx
	Age specific survival, fecundity and maternity, Al-Muzahmiya population
Age	lx	fx	mx	lxmx
0	1
1	1
2	1
3	1
4	1
5	1
6	1
7	1
8	1
9	1
10	1
11	1
12	1
13	1
14	1
15	0.79	0	0	0
16	0.79	21.85	5.53165	4.37
17	0.78	13.4737	3.28205	2.56
18	0.42	33.5789	15.1905	6.38
19	0.42	15.6316	7.07143	2.97
20	0.4	28.9444	13.025	5.21
21	0.4	39.5556	17.8	7.12
22	0.4	15.0556	6.775	2.71
23	0.4	13.7778	6.2	2.48
24	0.37	24.3333	11.8378	4.38
25	0.36	16.8235	7.94444	2.86
26	0.34	10.5882	5.29412	1.8
27	0.33	26.3529	13.5758	4.48
28	0.32	30.3125	15.1562	4.85
29	0.32	22.8125	11.4062	3.65
30	0.3	21.125	11.2667	3.38
31	0.29	40.0625	22.1034	6.41
32	0.26	18.6	10.7308	2.79
33	0.24	13	8.125	1.95
34	0.22	12.6154	7.45455	1.64
35	0.21	18.2308	11.2857	2.37
36	0.21	20.8462	12.9048	2.71
37	0.2	14.5385	9.45	1.89
38	0.19	12.9167	8.15789	1.55
39	0.16	18.6364	12.8125	2.05
40	0.15	15.1818	11.1333	1.67
41	0.11	12.6667	10.3636	1.14
42	0.08	10.375	10.375	0.83
43	0.07	34.4286	34.4286	2.41
44	0.06	6	6	0.36
45	0.02	17.5	17.5	0.35
46	0	0	0	0

## Sheet: Exj
	Life expectency, Al-Muzahmiya population
Age	Egg	Larva	Pupa	Female	Male
0	24.61	0
1	0	23.61
2		22.61
3		21.61
4		20.61
5		19.61	0
6		18.5861	18.7568
7		17.5584	17.7568		0
8		16.5584	16.5584		18.2778
9		0	15.5584	0	17.2778
10			14.4133	20.5172	16.2778
11			13.4133	19.5172	15.2778
12			12.4133	18.5172	14.2778
13			9.86407	17.5172	13.2778
14			4	16.5172	12.2778
15			3	22.5	16.9167
16			2	21.5	15.9167
17			1	21.5789	14.9167
18			0	20.5789	14.5217
19				19.5789	13.5217
20				19.6111	13.0909
21				18.6111	12.0909
22				17.6111	11.0909
23				16.6111	10.0909
24				15.6111	10.5263
25				15.4706	9.52632
26				14.4706	9.52941
27				13.4706	9.0625
28				13.25	8.0625
29				12.25	7.0625
30				11.25	6.92857
31				10.25	6.38462
32				9.86667	6.36364
33				8.86667	6.55556
34				9.07692	5.55556
35				8.07692	5.125
36				7.07692	4.125
37				6.07692	3.57143
38				5.5	2.57143
39				4.90909	2.2
40				3.90909	1.5
41				3.55556	1
42				2.875	0
43				2.14286
44				1.33333
45				1
46				0

## Sheet: Vxj
	Reproductive value, Al-Muzamiya population
Age	Egg	Larva	Pupa	Female
0	1.20505	0
1	0	1.45214
2		1.7499
3		2.10872
4		2.54111
5		3.06216	0
6		3.74293	3.36523
7		4.58422	4.05527
8		5.5242	5.5242
9		0	6.65694	0
10			7.70706	26.832
11			9.28738	32.3338
12			11.1917	38.9639
13			11.5577	46.9533
14			0	56.5811
15				98.8653
16				119.137
17				123.406
18				132.474
19				119.174
20				131.705
21				123.832
22				101.557
23				104.238
24				109.009
25				108.041
26				109.922
27				119.702
28				119.52
29				107.5
30				102.052
31				97.5212
32				73.8566
33				66.5869
34				74.5094
35				74.5853
36				67.9099
37				56.7142
38				55.0591
39				55.4004
40				44.3024
41				42.8899
42				40.973
43				42.1395
44				10.8407
45				17.5
46				0
